# Supplementary material for: A forensic population database of autosomal STR and X-STR markers in the Qiang ethnic minority of China
Source: Heliyon. 2023 Nov 7;9(11):e21823. doi: 10.1016/j.heliyon.2023.e21823 (PMC10685182; doi:10.1016/j.heliyon.2023.e21823)
Supplement: Multimedia component 1 [file mmc1.xlsx]

## Sheet: Table S1
Table S1. Allele frequency distribution and forensics parameters of 36 STRs in Sichuan Qiang population (n=205).
Alleles	CSF1PO	D10S1248	D10S1435	D11S2368	D12S391	D13S317	D14S608	D15S659	D16S539	D18S51	D18S535	D19S253	D19S433	D1S1656	D21S11	D22S1045	D2S1338	D2S441	D3S1358	D3S3045	D4S2366	D5S2500	D5S818	D6S1043	D6S477	D7S3048	D7S820	D8S1132	D8S1179	FGA	PentaD	PentaE	SE33	TH01	TPOX	vWA
5																																0.0763547
6							0.0714286																								0.00492611			0.0960591
6.1							0.00246305
6.3							0.00246305
7	0.00738916					0.00246305	0.307882					0.184729											0.0295567								0.0172414	0.00246305		0.256158	0.00246305
7.3																											0.00246305
8	0.00246305	0.00246305	0.0197044			0.315271	0.00985222		0.0147783			0.0320197											0.00246305	0.00246305			0.172414				0.0591133	0.00246305		0.0517241	0.573892
9	0.0566502		0.00492611			0.128079	0.1133	0.00246305	0.241379	0.00492611	0.211823	0.00738916						0.00492611		0.300493	0.275862		0.0615764				0.0640394				0.364532	0.00246305		0.509852	0.1133
9.1			0.00246305															0.0172414		0.00492611							0.00246305
9.2																				0.00246305
9.3							0.00246305																											0.0295567
10	0.216749		0.0246305			0.133005	0.204433		0.133005		0.0418719	0.0197044		0.00492611				0.342365		0.0344828	0.0788177	0.00985222	0.216749	0.0320197	0.0246305		0.130542		0.125616		0.115764	0.046798		0.0517241	0.0172414
10.1																											0.00246305
10.2																									0.00246305
10.3																						0.00246305
11	0.229064	0.00738916	0.14532			0.226601	0.172414	0.00738916	0.229064	0.00246305	0.0197044	0.110837	0.00246305	0.0714286		0.206897		0.275862		0.0295567	0.349754	0.263547	0.339901	0.100985	0.00738916		0.337438		0.100985		0.140394	0.142857		0.00492611	0.273399
11.2			0.00492611
11.3											0.00246305							0.0591133						0.00246305
12	0.399015	0.0763547	0.401478			0.155172	0.08867	0.137931	0.261084	0.044335	0.115764	0.293103	0.0517241	0.046798				0.199507		0.133005	0.115764	0.204433	0.219212	0.108374	0.0566502		0.229064		0.0935961		0.160099	0.155172			0.0147783
12.1													0.00246305																		0.00492611
12.2			0.00492611									0.0123153	0.00246305
13	0.0837438	0.344828	0.241379			0.0197044	0.0172414	0.219212	0.0935961	0.169951	0.231527	0.248768	0.273399	0.0788177				0.0123153		0.236453	0.100985	0.046798	0.12069	0.150246	0.199507		0.0566502		0.204433		0.108374	0.0541872	0.00246305		0.00492611
13.1																															0.00492611
13.2													0.044335						0.00246305						0.00492611
14	0.00492611	0.23399	0.135468			0.0197044	0.00492611	0.0788177	0.0197044	0.206897	0.263547	0.0788177	0.23399	0.0788177		0.00985222		0.0837438	0.046798	0.192118	0.0689655	0.0812808	0.00985222	0.157635	0.187192		0.00246305		0.20936		0.0147783	0.08867	0.0147783			0.302956
14.1																					0.00246305			0.00246305	0.00246305
14.2			0.00246305								0.00246305		0.125616																				0.00246305
14.3																																	0.00246305
14.4																																0.00246305
15		0.214286	0.0123153		0.00246305		0.00246305	0.0615764	0.00738916	0.157635	0.0862069	0.0123153	0.0714286	0.315271		0.285714		0.00492611	0.347291	0.0665025	0.00738916	0.293103		0.0147783	0.310345				0.182266		0.00492611	0.0738916	0.0147783			0.0147783
15.1																									0.00492611
15.2													0.155172																				0.00246305
15.3														0.00246305
16		0.0960591		0.0221675	0.00246305			0.140394		0.135468	0.0246305		0.0172414	0.20197		0.238916	0.0197044		0.330049			0.0665025		0.00246305	0.165025			0.00738916	0.0615764			0.0615764	0.0197044			0.152709
16.1																									0.00246305
16.2													0.0147783																			0.00246305	0.00246305
16.3														0.00738916
17		0.0246305		0.128079	0.0837438			0.20197		0.0935961				0.105911		0.211823	0.0665025		0.219212			0.0320197		0.0320197	0.0320197	0.00492611		0.0689655	0.0147783			0.046798	0.0517241			0.253695
17.2													0.00492611
17.3					0.00246305									0.044335
18				0.115764	0.197044			0.118227		0.0566502				0.0123153		0.046798	0.100985		0.044335					0.179803		0.110837		0.224138	0.00738916	0.0246305		0.0566502	0.0566502			0.157635
18.2																								0.00246305		0.00246305
18.3														0.0270936														0.00246305
18.4																																0.00246305
19				0.204433	0.258621			0.0270936		0.0492611							0.17734		0.00985222					0.140394		0.0960591		0.224138		0.0665025		0.0615764	0.0763547			0.100985
19.1																								0.00246305								0.00246305
19.2				0.00492611
19.3														0.00246305
20				0.221675	0.147783			0.00492611		0.0197044							0.1133							0.0591133		0.182266		0.14532		0.0295567		0.0615764	0.0640394			0.0172414
20.1																								0.00246305
20.2																																	0.00492611
20.3																												0.00492611
21				0.187192	0.1133					0.0197044							0.0197044							0.00492611		0.08867		0.167488		0.115764		0.0320197	0.0418719
21.2																														0.00738916			0.0172414
21.3																										0.00246305							0.00246305
22				0.091133	0.0837438					0.0295567							0.046798									0.091133		0.0935961		0.194581		0.0147783	0.0172414
22.2																														0.00738916			0.0172414
22.3																								0.00246305
23				0.0221675	0.046798					0.00738916							0.17734									0.17734		0.0492611		0.172414		0.00246305	0.0123153
23.2																														0.0172414			0.0295567
24					0.044335												0.187192									0.128079		0.0123153		0.211823		0.00492611	0.00246305
24.2																														0.00492611			0.0615764
25				0.00246305	0.0172414					0.00246305							0.0862069									0.103448				0.0985222		0.00246305
25.2																														0.00246305			0.0517241
26																	0.00246305									0.00985222				0.0344828			0.00246305
26.2																														0.00246305			0.0738916
26.3																																	0.00738916
27															0.00246305		0.00246305									0.00246305				0.00985222			0.00246305
27.2																																	0.0788177
27.3																																	0.00738916
28															0.0665025
28.2															0.0221675																		0.0640394
29															0.206897
29.2															0.00246305																		0.0862069
30															0.26601
30.2															0.00738916																		0.0566502
30.3															0.00246305
31															0.08867
31.1															0.00246305
31.2															0.0640394																		0.0344828
32															0.046798
32.2															0.142857																		0.00492611
33															0.00738916
33.1															0.00492611
33.2															0.0591133																		0.00492611
34															0.00246305
34.1																																	0.00246305
34.2															0.00492611																		0.00246305
35.2																																	0.00246305
GD	0.732835	0.766588	0.741677	0.836964	0.843192	0.792252	0.809439	0.849711	0.79595	0.869148	0.810473	0.799781	0.822368	0.827975	0.845357	0.773229	0.866326	0.757745	0.719917	0.794636	0.768838	0.79044	0.772	0.874913	0.798613	0.872554	0.781488	0.836234	0.844432	0.858919	0.794478	0.915393	0.947698	0.660585	0.583957	0.786912
PIC	0.689053	0.728697	0.702331	0.813553	0.8226	0.760005	0.782236	0.829371	0.762733	0.853039	0.781744	0.769496	0.797517	0.80742	0.826083	0.732804	0.849303	0.717459	0.667432	0.762673	0.733729	0.757778	0.735336	0.859385	0.768136	0.856453	0.74789	0.813062	0.822715	0.840924	0.768507	0.906788	0.942625	0.614628	0.522452	0.75257
PM	0.113834	0.0855396	0.108399	0.0500133	0.0494309	0.077386	0.0675823	0.0426849	0.0747167	0.0394331	0.0684559	0.0710767	0.0595258	0.0468587	0.0471984	0.100488	0.0351137	0.103303	0.134704	0.074377	0.087675	0.0806863	0.0899561	0.0325414	0.0796185	0.0330753	0.0807833	0.0503531	0.0473926	0.0368609	0.0722415	0.0178359	0.0109442	0.173287	0.240117	0.0860249
PD	0.886166	0.91446	0.891601	0.949987	0.950569	0.922614	0.932418	0.957315	0.925283	0.960567	0.931544	0.928923	0.940474	0.953141	0.952802	0.899512	0.964886	0.896697	0.865296	0.925623	0.912325	0.919314	0.910044	0.967459	0.920381	0.966925	0.919217	0.949647	0.952607	0.963139	0.927758	0.982164	0.989056	0.826713	0.759883	0.913975
pHW	0.586	0.433	0.025	0.154	0.046	0.75	0.074	0.495	0.583	0.025	0.185	0.025	0.004	0.886	0.709	0.395	0.868	0.791	0.638	0.008	0.05	0.009	0.007	0.831	0	0.281	0.95	0.026	0.48	0.926	0.179	0.094	0.047	0.065	0.683	0.083
Hobs	0.748768	0.719212	0.704433	0.788177	0.837438	0.807882	0.768473	0.817734	0.783251	0.891626	0.812808	0.724138	0.758621	0.842365	0.866995	0.817734	0.832512	0.783251	0.748768	0.73399	0.73399	0.783251	0.724138	0.8867	0.802956	0.842365	0.788177	0.788177	0.812808	0.866995	0.817734	0.891626	0.950739	0.669951	0.566502	0.807882
PE	0.507661	0.458603	0.435152	0.577285	0.670263	0.61375	0.541897	0.632358	0.568334	0.778346	0.623024	0.466582	0.52463	0.679872	0.728623	0.632358	0.660705	0.568334	0.507661	0.482779	0.482779	0.568334	0.466582	0.768337	0.604537	0.679872	0.577285	0.577285	0.623024	0.728623	0.632358	0.778346	0.899734	0.383323	0.252595	0.61375
TPI	1.9902	1.7807	1.69167	2.36047	3.07576	2.60256	2.15957	2.74324	2.30682	4.61364	2.67105	1.8125	2.07143	3.17188	3.75926	2.74324	2.98529	2.30682	1.9902	1.87963	1.87963	2.30682	1.8125	4.41304	2.5375	3.17188	2.36047	2.36047	2.67105	3.75926	2.74324	4.61364	10.15	1.51493	1.15341	2.60256
*The red bold values indicate out off HW, even after Bonforroni correction（p＜0.05/36=0.0013）.

## Sheet: Table S2
Table S2. Linkage disequilibrium test for A-STR of Sichuan Qiang population. (n = 205)
	TH01	D5S818	D21S11	D18S51	D6S1043	D15S659	D6S477	D3S1358	D13S317	D7S820	D16S539	CSF1PO	Penta D	D8S1132	D7S3048	D2S441	vWA	D8S1179	TPOX	Penta E	D14S608	D4S2366	D3S3045	D19S433	D22S1045	D2S1338	FGA	D5S2500	D10S1435	D18S535	D1S1656	D12S391	D10S1248	SE33	D19S253	D11S2368
TH01	-
D5S818	0.49881	-
D21S11	0.82947	0.99509	-
D18S51	0.82692	0.77001	0.99968	-
D6S1043	0.96476	0.99823	0.99999	0.99999	-
D15S659	0.49394	0.86643	0.99984	0.97805	0.87983	-
D6S477	0.9403	0.97355	0.99999	0.99994	0.99999	0.93424	-
D3S1358	0.73495	0.90178	0.87753	0.9726	0.97831	0.56025	0.99931	-
D13S317	0.13547	0.86122	0.99842	0.99137	0.83491	0.93248	0.9906	0.39881	-
D7S820	0.74977	0.82373	0.99956	0.95419	0.99999	0.99252	0.99973	0.64197	0.87806	-
D16S539	0.00477	0.75676	0.99546	0.66724	0.99607	0.9928	0.98417	0.90471	0.32293	0.53567	-
CSF1PO	0.58179	0.87517	0.85432	0.53403	0.99996	0.90479	0.99993	0.04351	0.68934	0.23255	0.99608	-
Penta D	0.88587	0.95765	0.99692	0.99483	0.99957	0.99099	0.99969	0.52775	0.85193	0.99994	0.61844	0.9542	-
D8S1132	0.72752	0.98223	0.99559	0.86221	0.97343	0.97377	0.99997	0.98754	0.85309	0.96595	0.75312	0.90561	0.97405	-
D7S3048	0.7308	0.72714	0.99988	0.99929	0.99984	0.74683	0.60122	0.39664	0.35255	0.89321	0.82887	0.98802	0.9887	0.89589	-
D2S441	0.05257	0.89061	0.97799	0.99897	0.99883	0.98071	0.98435	0.84333	0.86779	0.98669	0.76583	0.93138	0.27743	0.86993	0.92796	-
vWA	0.39335	0.30246	0.99082	0.82678	0.83433	0.21126	0.89758	0.21727	0.7929	0.54856	0.48731	0.55627	0.06073	0.7228	0.97094	0.22674	-
D8S1179	0.75194	0.91012	0.99431	0.37395	0.99245	0.76042	0.93953	0.26873	0.38317	0.92251	0.09521	0.71625	0.4975	0.32391	0.17547	0.48301	0.68081	-
TPOX	0.5995	0.90617	0.99871	0.98875	0.99976	0.95492	0.99971	0.74251	0.89099	0.95027	0.7391	0.90622	0.46712	0.97812	0.99655	0.8516	0.97906	0.28657	-
Penta E	0.98284	0.94619	0.99999	0.99628	0.99999	0.99998	0.99477	0.91997	0.61091	0.9856	0.90203	0.92992	0.99192	0.94744	0.8927	0.83054	0.88293	0.8677	0.94228	-
D14S608	0.55343	0.4198	0.99695	0.92992	0.99996	0.83511	0.87091	0.74816	0.3902	0.90938	0.22545	0.90136	0.954	0.96942	0.8226	0.88411	0.23328	0.63966	0.15955	0.87911	-
D4S2366	0.62142	0.51053	0.9913	0.25051	0.99937	0.99898	0.55769	0.69761	0.77931	0.89409	0.80138	0.86211	0.76157	0.41832	0.24004	0.51484	0.44783	0.31545	0.95005	0.81273	0.73774	-
D3S3045	0.68352	0.96975	0.99999	0.99319	0.99998	0.62084	0.9663	0.47367	0.13303	0.98393	0.5573	0.70976	0.96639	0.99871	0.99975	0.91641	0.58817	0.29513	0.99491	0.99976	0.72597	0.92349	-
D19S433	0.24638	0.26074	0.83426	0.11374	0.98889	0.14168	0.77471	0.44946	0.80793	0.98556	0.54818	0.46382	0.19384	0.59005	0.78682	0.39828	0.09364	0.33151	0.09784	0.51521	0.46351	0.44692	0.50974	-
D22S1045	0.32412	0.69058	0.99999	0.96725	0.99754	0.73837	0.98476	0.30187	0.84659	0.99412	0.75854	0.9331	0.89006	0.79556	0.73615	0.93253	0.77874	0.34439	0.72515	0.95454	0.12999	0.62295	0.93842	0.0087	-
D2S1338	0.75421	0.96314	0.99978	0.99582	0.99981	0.9331	0.99991	0.99538	0.91721	0.99683	0.40889	0.98461	0.93431	0.76704	0.99906	0.76078	0.19056	0.72701	0.99732	0.98817	0.75718	0.86498	0.99247	0.4648	0.79475	-
FGA	0.95658	0.96203	0.98751	0.89671	0.98548	0.4768	0.71573	0.98533	0.78048	0.97682	0.64161	0.79372	0.96921	0.84	0.81671	0.93528	0.23997	0.93958	0.86082	0.92798	0.02863	0.91612	0.8555	0.29278	0.49569	0.94472	-
D5S2500	0.9858	0.91948	0.99999	0.99674	0.99999	0.99899	0.90036	0.95292	0.85042	0.99667	0.7043	0.81785	0.99999	0.98132	0.97189	0.99691	0.33243	0.99986	0.99952	0.98754	0.53414	0.91321	0.98307	0.44206	0.99701	0.99911	0.97172	-
D10S1435	0.35897	0.67425	0.99947	0.99177	0.99968	0.94765	0.99838	0.87785	0.61182	0.99858	0.74867	0.99984	0.50069	0.3071	0.73686	0.97184	0.11271	0.46406	0.61471	0.99699	0.75908	0.39997	0.90145	0.95309	0.93409	0.99255	0.44174	0.98784	-
D18S535	0.60589	0.31859	0.99855	0.87573	0.99981	0.92098	0.90553	0.83006	0.77337	0.99166	0.74364	0.77853	0.99157	0.88606	0.96894	0.74388	0.83506	0.15984	0.93376	0.99956	0.82773	0.81671	0.98059	0.35885	0.95327	0.91684	0.96599	0.99983	0.98953	-
D1S1656	0.4917	0.67301	0.99941	0.85273	0.99735	0.51749	0.98779	0.91426	0.86684	0.76965	0.69613	0.9014	0.99998	0.99167	0.844	0.97701	0.18848	0.89804	0.89966	0.998	0.28636	0.97695	0.9356	0.52749	0.49721	0.89557	0.62251	0.99998	0.80445	0.99488	-
D12S391	0.88973	0.76377	0.99996	0.47428	0.99854	0.82014	0.6599	0.28132	0.95895	0.57312	0.79917	0.99106	0.89313	0.53972	0.78591	0.78438	0.53269	0.47049	0.75669	0.9382	0.64806	0.84468	0.91197	0.85753	0.93022	0.94814	0.3978	0.99032	0.11862	0.92433	0.95459	-
D10S1248	0.98603	0.99679	0.99999	0.99999	0.99999	0.99999	0.99999	0.99158	0.89749	0.99999	0.98603	0.99956	0.99999	0.99994	0.99999	0.99999	0.99447	0.97399	0.99999	0.99999	0.91926	0.99998	0.99999	0.78794	0.99999	0.99999	0.99965	0.99999	0.99999	0.99999	0.99999	0.99996	-
SE33	0.25966	0.79365	0.98557	0.74534	0.98894	0.35443	0.50313	0.72629	0.48916	0.73394	0.91708	0.98986	0.95428	0.7406	0.77722	0.50032	0.14811	0.70064	0.97663	0.91586	0.41876	0.1699	0.80445	0.83227	0.8074	0.89871	0.57417	0.22102	0.47077	0.94415	0.56876	0.84316	0.99999	-
D19S253	0.20295	0.94675	0.98145	0.60207	0.99774	0.369	0.99514	0.61643	0.59239	0.93619	0.30664	0.92349	0.67857	0.64751	0.25367	0.43965	0.65363	0.38158	0.9995	0.92383	0.56344	0.75621	0.92873	0.61145	0.45336	0.89931	0.13566	0.99863	0.22098	0.3402	0.96238	0.73302	0.9996	0.88089	-
D11S2368	0.94379	0.97572	0.99999	0.99999	0.99999	0.99897	0.99999	0.92851	0.97549	0.99999	0.81173	0.99999	0.99993	0.99991	0.99136	0.99992	0.99248	0.92167	0.99999	0.99999	0.99763	0.97167	0.99994	0.36958	0.9546	0.99999	0.77175	0.99999	0.99986	0.9971	0.99992	0.89474	0.99999	0.99876	0.9994	-

## Sheet: Table S3
Table S3. Genetic distances (Fst) of autosomal STR between Sichuan Qiang and the other 19 ethnicities.
	Sichuan, China [Qiang]	Xinjiang, China [Xibe]	Sichuan, China [Han]	Ninxia, China [Hui]	Sichuan, China [Tibetan]	Xinjiang, China [Uygur]	Mongolia, China [Mongols]	Foothills of the Himalayas, China [Nakhi]	Foothills of the Himalayas, China [Yi]	Fujian, China [She]	Henan, China [Han]	Xinjiang, China [Mongols]	Xinjiang, China [Kyrgyz]	Xinjiang, China [Uzbek]	Myanmar	Yunnan, China [Han]	Yunnan, China [Nu]	Yunnan, China [Tibetan]	Yunnan, China [Du Long]	Yunnan, China [Lisu]
"Sichuan, China [Qiang]"	-
"Xinjiang, China [Xibe]" [7]	0.00202	-
"Sichuan, China [Han]" [3]	0.00016	0.00148	-
"Ninxia, China [Hui]" [6]	0.00201	0.00147	0.00127	-
"Sichuan, China [Tibetan]" [1]	0.00534	0.00499	0.00475	0.00504	-
"Xinjiang, China [Uygur]" [10]	0.01266	0.00889	0.01186	0.00792	0.015	-
"Mongolia, China [Mongols]" [11]	0.00487	0.00227	0.00442	0.00394	0.0081	0.008	-
"Foothills of the Himalayas, China [Nakhi]" [8]	0.00238	0.00216	0.00165	0.00117	0.0033	0.01337	0.00584	-
"Foothills of the Himalayas, China [Yi]" [3]	0.0022	0.0016	0.00172	0.00194	0.00377	0.01233	0.00534	0.00146	-
"Fujian, China [She]" [10]	0.00804	0.01018	0.00927	0.01384	0.01379	0.02211	0.01351	0.0125	0.01339	-
"Henan, China [Han]" [4]	0.00078	0.0011	0.0005	0.00095	0.00416	0.01057	0.00391	0.0014	0.00128	0.01116	-
"Xinjiang, China [Mongols]" [2]	0.00644	0.00284	0.00664	0.00583	0.00934	0.0078	-0.0003	0.0077	0.00735	0.014	0.0059	-
"Xinjiang, China [Kyrgyz]" [2]	0.00587	0.00274	0.00625	0.00465	0.00884	0.00632	0.00148	0.00696	0.00692	0.01404	0.00575	0.00154	-
"Xinjiang, China [Uzbek]" [2]	0.00641	0.00424	0.00711	0.00555	0.00936	0.00602	0.00301	0.00762	0.00761	0.01575	0.00667	0.0028	0.00113	-
"Myanmar" [12]	0.00048	0.00186	0.00082	0.00151	0.00441	0.01012	0.00428	0.00245	0.00232	0.01091	0.00136	0.00553	0.00522	0.00519	-
"Yunnan, China [Han]" [9]	6e-05	0.00123	0.00053	0.00209	0.00519	0.01353	0.00421	0.00178	0.0021	0.00897	0.00065	0.00525	0.00501	0.00566	0.00098	-
"Yunnan, China [Nu]" [13]	0.01351	0.01355	0.01356	0.01212	0.01253	0.02163	0.01748	0.01039	0.01375	0.02292	0.01237	0.0181	0.01591	0.01878	0.01363	0.01332	-
"Yunnan, China [Tibetan]" [13]	0.01161	0.01044	0.00947	0.01051	0.00986	0.02199	0.0134	0.00753	0.00711	0.02242	0.00889	0.01854	0.01672	0.01609	0.01217	0.01065	0.02038	-
"Yunnan, China [Du Long]" [5]	0.03194	0.02688	0.03014	0.02801	0.03416	0.04236	0.03078	0.02848	0.02929	0.04436	0.02993	0.03149	0.03214	0.03557	0.03149	0.02619	0.01503	0.04115	-
"Yunnan, China [Lisu]" [5]	0.01775	0.01713	0.01746	0.01621	0.01763	0.02544	0.02282	0.01895	0.0181	0.03241	0.01669	0.02291	0.02122	0.02274	0.01511	0.01481	0.01777	0.03506	0.03348	-
References:
1. Liu, Jing; Wang, Zheng; He, Guanglin; Wang, Mengge; Hou, YipingGenetic polymorphism and phylogenetic differentiation of the Huaxia Platinum System in three Chinese minority ethnicities10.1038/s41598-019-39794-y[DOI]
2. Zhan, Xiaoni; Adnan, Atif; Zhou, Yuzhang; Khan, Amjad; Kasim, Kadirya; McNevin, DennisForensic characterization of 15 autosomal STRs in four populations from Xinjiang, China, and genetic relationships with neighboring populations10.1038/s41598-018-22975-6[DOI]
3. Cheng, Jingliang; Song, Binghui; Fu, Jiewen; Zheng, Xiaoli; He, Tao; Fu, JunjiangGenetic polymorphism of 19 autosomal STR loci in the Yi ethnic minority of Liangshan Yi autonomous prefecture from Sichuan province in China10.1038/s41598-021-95883-x[DOI]
4. Zhou, Zhihan; Shao, Chengchen; Xie, Jianhui; Xu, Hongmei; Liu, Yidong; Zhou, Yueqin; Liu, Zhiping; Zhao, Ziqin; Tang, Qiqun; Sun, KuanGenetic polymorphism and phylogenetic analyses of 21 non‐CODIS STR loci in a Chinese Han population from Shanghai10.1002/mgg3.1083[DOI]
5. Yuan, Li; Ou, Yuan; Liao, Qinxiang; Gui, Juan; Bai, Xue; Ge, Jianye; Ye, Jian; Zhang, LinPopulation genetics analysis of 38 STR loci in the She population from Fujian Province of China10.1016/j.legalmed.2014.05.008[DOI]
6. Zhang, Xiufeng; Yang, Yunrui; Liu, Hongping; Zuo, Wu; Huang, LeiPopulation data and phylogenetic structure of 19 STR loci in Chinese Hui ethnic group residing in Yunnan province of China10.1016/j.legalmed.2022.102044[DOI]
7. Meng, Haotian; Guo, Yuxin; Dong, Qian; Yang, Guang; Yan, Jiangwei; Shi, Jianfeng; Zhu, BofengAutosomal-STR based genetic structure of Chinese Xibe ethnic group and its relationships to various groups10.1007/s00414-016-1369-5[DOI]
8. He, Guanglin; Su, Yongdong; Zou, Xing; Wang, Mengge; Liu, Jing; Wang, Shouyu; Hou, Yiping; Wang, ZhengAllele frequencies of 15 autosomal STRs in Chinese Nakhi and Yi populations10.1007/s00414-018-1931-4[DOI]
9. Hongdan, Wang; Bing, Kang; Ning, Su; Miao, He; Bo, Zhang; Yuxin, Guo; Bofeng, Zhu; Shixiu, Liao; Zhaoshu, ZengEvaluation of the genetic parameters and mutation analysis of 22 STR loci in the central Chinese Han population10.1007/s00414-016-1389-1[DOI]
10. Yuan, Li; Liu, Haibo; Liao, Qinxiang; Xu, Xu; Chen, Wen; Hao, ShichengGenetics analysis of 38 STR loci in Uygur population from Southern Xinjiang of China10.1007/s00414-015-1270-7[DOI]
11. Wu, Riga; Li, Ran; Wang, Nana; Peng, Dan; Li, Haixia; Zhang, Yinming; Zheng, Chenghao; Sun, HongyuGenetic polymorphism and population structure of Torghut Mongols and comparison with a Mongolian population 3000 kilometers away10.1016/j.fsigen.2019.07.017[DOI]
12. Guo, FeiGenetic polymorphism of 17 autosomal STR loci in the Lahu ethnic minority from Yunnan Province, Southwest China10.1016/j.fsigen.2017.08.002[DOI]
13. Kraaijenbrink, Thirsa; Zuniga, Sofia; Su, Bing; Shi, Hong; Xiao, Chun-Jie; Tang, Wen-Ru; de Knijff, PeterAllele frequency distribution of 21 forensic autosomal STRs in 7 populations from Yunnan, China10.1016/j.fsigen.2008.02.007[DOI]

## Sheet: Table S4
Table S4. Allele frequency distribution of 19 X-STRs in Sichuan Qiang males (n=333).
Alleles	DXS10079	DXS101	DXS10135	DXS10162	DXS6795	DXS6800	DXS6803	DXS6807	DXS6809	DXS6810	DXS7133	DXS7423	DXS981	DXS9902	DXS9907	GATA165B12	GATA172D05	GATA31E08	HPRTB
5																	0.003003
6											0.003003					0.003003	0.0870871
7																	0.00600601	0.0810811
8											0.003003						0.174174	0.042042	0.003003
9					0.0630631						0.771772			0.027027		0.258258	0.162162	0.246246
10					0.15015		0.00900901				0.204204			0.432432	0.00900901	0.501502	0.321321	0.237237	0.003003
10.3							0.003003
11					0.231231		0.144144	0.432432			0.018018			0.366366	0.033033	0.204204	0.204204	0.3003	0.0660661
11.3							0.0510511
12					0.024024		0.135135	0.018018					0.021021	0.162162	0.39039	0.033033	0.042042	0.0780781	0.261261
12.3							0.495495						0.129129
13					0.477477		0.027027	0.00900901				0.003003	0.141141	0.012012	0.483483			0.015015	0.441441
13.3							0.123123						0.174174
14				0.003003	0.048048			0.357357				0.321321	0.276276		0.0750751				0.18018
14.3							0.012012						0.0600601
15			0.00600601	0.003003	0.00600601			0.132132				0.606607	0.141141		0.00900901				0.042042
15.3													0.012012
16	0.021021			0.045045		0.852853		0.039039		0.00600601		0.0660661	0.042042						0.003003
16.2				0.003003
17	0.0540541		0.003003	0.183183		0.003003		0.012012		0.111111		0.003003	0.003003
18	0.117117		0.048048	0.33033		0.00900901				0.582583
18.2	0.00600601
19	0.219219	0.00900901	0.0960961	0.273273		0.0720721				0.288288
20	0.318318		0.0990991	0.102102		0.003003				0.012012
21	0.162162	0.024024	0.135135	0.0540541		0.015015
22	0.0690691	0.0540541	0.144144			0.045045
23	0.03003	0.114114	0.105105	0.003003
24	0.003003	0.231231	0.0630631
25		0.237237	0.0660661
26		0.189189	0.0570571
27		0.0840841	0.039039						0.003003
28		0.033033	0.039039						0.003003
29		0.012012	0.027027						0.00600601
30		0.00600601	0.024024						0.027027
31		0.00600601	0.021021						0.15015
32			0.00900901						0.147147
33			0.00600601						0.264264
34			0.00600601						0.198198
35			0.00600601						0.123123
36									0.0600601
37									0.00900901
38									0.00600601
39									0.003003

## Sheet: Table S5
Table S5. Allele frequency distribution of 19 X-STRs in Sichuan Qiang females (n=88).
Alleles	DXS10079	DXS101	DXS10135	DXS10162	DXS6795	DXS6800	DXS6803	DXS6807	DXS6809	DXS6810	DXS7133	DXS7423	DXS981	DXS9902	DXS9907	GATA165B12	GATA172D05	GATA31E08	HPRTB
6																	0.0454545
7																0.00574713		0.0625
8											0.00568182					0.00574713	0.159091	0.0113636
9					0.0454545						0.795455			0.00568182	0.00568182	0.321839	0.0909091	0.204545
10					0.215909		0.00568182	0.00568182			0.181818			0.414773		0.494253	0.448864	0.232955
10.3							0.00568182
11					0.227273		0.159091	0.403409			0.0170455		0.0113636	0.363636	0.0568182	0.132184	0.210227	0.386364	0.0909091
11.1														0.00568182
11.3							0.0454545
12					0.0227273		0.102273	0.00568182					0.0227273	0.198864	0.426136	0.0402299	0.0454545	0.0909091	0.238636
12.3							0.551136						0.0909091						0.00568182
13				0.00568182	0.448864		0.0227273	0.0227273					0.153409	0.00568182	0.460227			0.0113636	0.357955
13.3							0.107955						0.142045
14					0.0397727			0.357955				0.3125	0.301136	0.00568182	0.0511364				0.170455
14.3													0.0965909
15	0.0113636					0.00568182		0.147727				0.625	0.107955						0.130682
15.3						0.0113636							0.0340909
16				0.0227273		0.840909		0.0568182		0.00574713		0.0568182	0.0340909						0.00568182
16.2						0.0113636
17	0.0625		0.0170455	0.1875						0.201149		0.00568182
17.2	0.00568182
18	0.130682		0.0170455	0.357955		0.0170455				0.522989			0.00568182
18.2	0.00568182
19	0.210227		0.0625	0.25		0.0625				0.264368
20	0.284091		0.159091	0.113636		0.0170455				0.00574713
21	0.198864	0.0113636	0.0909091	0.0340909		0.00568182
21.2	0.0113636
22	0.0511364	0.0340909	0.136364	0.0284091		0.0284091
23	0.0170455	0.125	0.0795455
24	0.0113636	0.301136	0.0852273
25		0.227273	0.0681818
26		0.153409	0.0170455
27		0.0681818	0.0284091
28		0.0340909	0.0511364
29		0.00568182	0.0397727						0.0113636
30		0.0170455	0.0625						0.0170455
31		0.0227273	0.0113636						0.136364
32			0.0227273						0.170455
33			0.00568182						0.272727
34			0.0284091						0.204545
35			0.00568182						0.136364
36			0.00568182						0.0340909
37									0.0113636
38									0.00568182
39			0.00568182

## Sheet: Table S6
Table S6. Allele frequency distribution and forensics parameters of 19 X-STRs in Sichuan Qiang population (n=421).
Alleles	DXS10079	DXS101	DXS10135	DXS10162	DXS6795	DXS6800	DXS6803	DXS6807	DXS6809	DXS6810	DXS7133	DXS7423	DXS981	DXS9902	DXS9907	GATA165B12	GATA172D05	GATA31E08	HPRTB
5																	0.00196464
6											0.00196464					0.00196464	0.0726916
7																0.00196464	0.00392927	0.0746562
8											0.00392927					0.00196464	0.168959	0.0314342	0.00196464
9					0.0569745						0.779961			0.0196464	0.00196464	0.278978	0.137525	0.231827
10					0.172888		0.00785855	0.00196464			0.196464			0.426326	0.00589391	0.497053	0.365422	0.235756	0.00196464
10.3							0.00392927
11					0.229862		0.149312	0.422397			0.0176817		0.00392927	0.365422	0.0412574	0.178782	0.206287	0.330059	0.0746562
11.1														0.00196464
11.3							0.0491159
12					0.0235756		0.123772	0.0137525					0.021611	0.174853	0.40275	0.0353635	0.043222	0.0825147	0.253438
12.3							0.514735						0.115914						0.00196464
13				0.00196464	0.467583		0.0255403	0.0137525				0.00196464	0.145383	0.00982318	0.475442			0.0137525	0.412574
13.3							0.117878						0.163065
14				0.00196464	0.0451866			0.357564				0.318271	0.284872	0.00196464	0.0667976				0.176817
14.3							0.00785855						0.0726916
15	0.00392927		0.00392927	0.00196464	0.00392927	0.00196464		0.137525				0.612967	0.129666		0.00589391				0.0726916
15.3						0.00392927							0.0196464
16	0.0137525			0.0373281		0.848723		0.0451866		0.00589391		0.0628684	0.0392927						0.00392927
16.2				0.00196464		0.00392927
17	0.0569745		0.00785855	0.184676		0.00196464		0.00785855		0.141454		0.00392927	0.00196464
17.2	0.00196464
18	0.121807		0.0373281	0.339882		0.0117878				0.559921			0.00196464
18.2	0.00589391
19	0.21611	0.00589391	0.0844794	0.265226		0.0687623				0.278978
20	0.306483		0.119843	0.10609		0.00785855				0.00982318
21	0.174853	0.0196464	0.119843	0.0471513		0.0117878
21.2	0.00392927
22	0.0628684	0.0471513	0.141454	0.00982318		0.0392927
23	0.0255403	0.117878	0.0962672	0.00196464
24	0.00589391	0.255403	0.0707269
25		0.233792	0.0667976
26		0.176817	0.043222
27		0.0785855	0.0353635						0.00196464
28		0.0333988	0.043222						0.00196464
29		0.00982318	0.0314342						0.00785855
30		0.00982318	0.0373281						0.0235756
31		0.0117878	0.0176817						0.145383
32			0.0137525						0.155206
33			0.00589391						0.267191
34			0.0137525						0.200393
35			0.00589391						0.127701
36			0.00196464						0.0510806
37									0.00982318
38									0.00589391
39			0.00196464						0.00196464
HD_GD	0.807369	0.826301	0.917598	0.766536	0.694101	0.273589	0.681705	0.673627	0.825156	0.589661	0.353349	0.519962	0.834771	0.65496	0.606697	0.643064	0.7708	0.76965	0.724823
PIC	0.780251	0.802398	0.909713	0.729411	0.649837	0.263441	0.649311	0.613468	0.800406	0.523907	0.305242	0.439005	0.813522	0.58552	0.527305	0.58164	0.736899	0.732309	0.681031
PD_Male	0.805783	0.824678	0.915795	0.76503	0.692738	0.273051	0.680365	0.672304	0.823535	0.588503	0.352655	0.51894	0.833131	0.653673	0.605505	0.641801	0.769285	0.768138	0.723399
PD_Female	0.936748	0.946982	0.986827	0.90917	0.86269	0.461935	0.866779	0.833779	0.945731	0.766075	0.533531	0.688646	0.952546	0.811904	0.766174	0.811532	0.914384	0.910411	0.881124
MEC_Kruger	0.624096	0.655677	0.830154	0.552614	0.460658	0.151742	0.470691	0.414621	0.650725	0.324565	0.162044	0.250819	0.672933	0.377136	0.328163	0.378666	0.563332	0.554814	0.492514
MEC_Kishida	0.780366	0.802398	0.909821	0.729645	0.649956	0.263553	0.649311	0.613709	0.800634	0.523907	0.305358	0.439127	0.813635	0.58552	0.527427	0.581881	0.736899	0.732426	0.68115
MEC_Desmarais	0.780251	0.802398	0.909713	0.729411	0.649837	0.263441	0.649311	0.613468	0.800406	0.523907	0.305242	0.439005	0.813522	0.58552	0.527305	0.58164	0.736899	0.732309	0.681031
MEC_Desmarais_duo	0.658062	0.6866	0.840363	0.595635	0.505326	0.157804	0.504084	0.4684	0.683238	0.377079	0.187455	0.300725	0.701	0.438964	0.384176	0.433917	0.604029	0.598824	0.539637

## Sheet: Table S7
Table S7. The Fst and corresponding p values between male and female in Sichuan Qiang population.
	Sichuan Qiang
Loci	pairwise Fst	p values
DXS10079	-0.00033	0.41313+-0.0056
DXS101	-0.00079	0.49361+-0.0051
DXS10135	-0.00293	0.79378+-0.0042
DXS10162	-0.00175	0.53678+-0.0049
DXS6795	-0.00386	0.87645+-0.0032
DXS6800	0.01079	0.00752+-0.0008
DXS6803	0.00033	0.35244+-0.0046
DXS6807	-0.00265	0.69746+-0.0046
DXS6809	-0.00283	0.61727+-0.0051
DXS6810	0.00658	0.08672+-0.0032
DXS7133	0.00256	0.16335+-0.0040
DXS7423	-0.00223	0.67073+-0.0043
DXS981	-0.0005	0.49797+-0.0048
DXS9902	-0.00224	0.74527+-0.0041
DXS9907	-0.00323	0.95139+-0.0019
GATA165B12	0.00297	0.17632+-0.0041
GATA172D05	-0.00178	0.70171+-0.0054
GATA31E08	0.00298	0.06386+-0.0023
HPRTB	0.00676	0.05198+-0.0023
Number of permutations: 10000. Significance level: 0.05.

## Sheet: Table S8
Table S8. Hardy-Weinberg equilibrium test in female sample of Sichuan Qiang population. (n = 88)
Locus	#Genot	Obs.Het.	Exp.Het.	P-value	s.d.	Steps
DXS6795	88	0.71591	0.70006	0.31275	0.00043	1001000
DXS6803	88	0.75	0.64987	0.7851	0.0003	1001000
DXS6807	88	0.61364	0.6874	0.14296	0.00042	1001000
DXS9907	88	0.61364	0.60416	0.34465	0.00046	1001000
DXS7423	88	0.57955	0.51136	0.0015	3e-05	1001000
GATA172D05	88	0.76136	0.72071	0.16932	0.00034	1001000
DXS101	88	0.76136	0.81519	0.26517	0.00032	1001000
DXS9902	88	0.61364	0.65981	0.4979	0.00041	1001000
DXS7133	88	0.35227	0.33578	0.61733	0.00045	1001000
DXS6810	88	0.63636	0.62818	0.07238	0.0003	1001000
GATA31E08	88	0.72727	0.74643	0.4729	0.00039	1001000
DXS6800	88	0.25	0.2889	0.00594	4e-05	1001000
DXS981	88	0.86364	0.83812	0.39868	0.00048	1001000
DXS10162	88	0.71591	0.76312	0.45666	0.00044	1001000
DXS6809	88	0.89773	0.82045	0.58766	0.00038	1001000
GATA165B12	88	0.55682	0.64481	0.01451	0.00011	1001000
DXS10079	88	0.79545	0.81584	0.27282	0.0003	1001000
DXS10135	88	0.96591	0.91955	0.76554	0.00023	1001000
HPRTB	88	0.72727	0.76481	0.18194	0.00031	1001000
*The red bold values indicate out off HW, even after Bonforroni correction（p＜0.05/19=0.0026）.

## Sheet: Table S9
Table S9. Linkage disequilibrium test in female sample of Sichuan Qiang population. (n = 88)
	DXS6795	DXS6803	DXS6807	DXS9907	DXS7423	GATA172D05	DXS101	DXS9902	DXS7133	DXS6810	GATA31E08	DXS6800	DXS981	DXS10162	DXS6809	GATA165B12	DXS10079	DXS10135	HPRTB
DXS6795	-
DXS6803	0.99465	-
DXS6807	0.89267	0.5799	-
DXS9907	0.05545	0.38465	0.68465	-
DXS7423	0.19574	0.1404	0.91485	0.48515	-
GATA172D05	0.64554	0.05545	0.22069	0.73505	0.59594	-
DXS101	0.41386	0.09208	0.82455	0.36614	0.73149	0.66574	-
DXS9902	0.61762	0.66208	0.81109	0.67505	0.96683	0.39089	0.90386	-
DXS7133	0.37634	0.29277	0.52713	0.63525	0.12386	0.21208	0.56426	0.53812	-
DXS6810	0.71891	0.99782	0.39604	0.4305	0.07495	0.82198	0.48851	0.16752	0.25574	-
GATA31E08	0.28822	0.26802	0.16089	0.92396	0.1897	0.50119	0.15634	0.23822	0.45069	0.46277	-
DXS6800	0.85644	0.5197	0.03723	0.68693	0.54366	0.52703	0.31861	0.3404	0.58455	0.93604	0.38505	-
DXS981	0.09812	0.22	0.27792	0.50356	0.74416	0.04713	0.37356	0.9	0.60535	0.45347	0.23752	0.27376	-
DXS10162	0.46673	0.57812	0.32941	0.34812	0.88901	0.42218	0.10752	0.57921	0.36743	0.19554	0.38446	0.21762	0.51188	-
DXS6809	0.90356	0.51545	0.70248	0.78941	0.57149	0.21901	0.90931	0.62881	0.38723	0.91436	0.36416	0.25931	0.19356	0.67644	-
GATA165B12	0.88604	0.18733	0.46366	0.91574	0.78208	0.46356	0.60851	0.09545	0.70228	0.88396	0.11921	0.00653	0.96574	0.52376	0.50812	-
DXS10079	0.07158	0.64495	0.99307	0.96505	0.2401	0.26327	0.34297	0.0203	0.77832	0.96594	0.0804	0	0.30683	0.63733	0.54554	0.04455	-
DXS10135	0.29515	0.59446	0.59119	0.60168	0.47317	0.26337	0.22297	0.90228	0.02822	0.08653	0.0995	0.29347	0.93663	0.66158	0.06782	0.30347	0.43832	-
HPRTB	0.71238	0.28901	0.6502	0.50594	0.7999	0.11446	0.72168	0.31416	0.93545	0.72624	0.40545	0.51208	0.55307	0.94891	0.02089	0.98059	0.38644	0.33594	-
*The red bold values indicate significant linkage disequilibrium (significance level=0.000292(0.05/171)

## Sheet: Table S10
Table S10. Haplotype and corresponding frequencies in Sichuan Qiang males (n = 333).
DXS10079-DXS6800	Count	Frequency
16，16	7	0.021021
16，17	15	0.045045
16，18	32	0.0960961
16，19	64	0.192192
16，20	86	0.258258
16，21	46	0.138138
16，22	21	0.0630631
16，23	10	0.03003
16，24	1	0.003003
16，55	2	0.00600601
17，18	1	0.003003
18，20	2	0.00600601
18，21	1	0.003003
19，17	1	0.003003
19，18	4	0.012012
19，19	5	0.015015
19，20	10	0.03003
19，21	3	0.00900901
19，22	1	0.003003
20，19	1	0.003003
21，19	1	0.003003
21，20	4	0.012012
22，17	2	0.00600601
22，18	2	0.00600601
22，19	2	0.00600601
22，20	4	0.012012
22，21	4	0.012012
22，22	1	0.003003
HD_GD		0.858652
PIC		0.84496
PD_Male		0.858652
PD_Female		0.966328
MEC_Kruger		0.725547
MEC_Kishida		0.844737
MEC_Desmarais		0.84496
MEC_Desmarais_duo		0.745576

[truncated: 2 more sheets: Table S11, Table S12]
